# Supplementary material for: Using a material database and data fusion method to accelerate the process model development of high shear wet granulation
Source: Sci Rep. 2021 Aug 13;11:16514. doi: 10.1038/s41598-021-96097-x (PMC8363627; doi:10.1038/s41598-021-96097-x)
Supplement: Supplementary file 1 — Supplementary Information. [file 41598_2021_96097_MOESM1_ESM.xlsx]

## Sheet: Table S1
Table S1 143 pieces of experimental data collected from 10 qualified articles
Formulation information																			Process information							Critical quality attribute	Reference
Formulation No.	Formulation material 1									Formulation material 2					Formulation material 3			Additioal subtances	Batch amount (g)	Granulator		Binder		Process parameter		Granule size G50 (μm)
	Name	Supplier	Weight /Ratio	Porosity	Bulk density (g/mL)	True density (g/mL)	Tapped density (g/mL)	span	Particle size D50 (μm)	Name	Supplier	Weight/Ratio	Bulk density (g/mL)	Particle size D50 (μm)	Name	Supplier	Weight/Ratio			Scale (L)	Diameter（m）	Binder	Liquid to solid ratio (w/w)	Froude number	Impeller speed (rps)
1	HPMC 20	Pentachem Srl (San Clemente, RN-Italy)	50g		0.36	1.42	1.26	2.13	60	None									50	0.5	0.1	Distilled water	2	0.0146939	1.2	6555	Veronica DS, Diego C, Gaetano L, Matteod A, Anna AB. Wet-granulation process: phenomenological analysis and process parameters optimization. Powder Technology. 2018;340:411-419.
			50g		0.36	1.42	1.26	2.13	60												0.1		2	0.0146939	1.2	6750
			50g		0.36	1.42	1.26	2.13	60												0.1		2	0.0146939	1.2	7252
			50g		0.36	1.42	1.26	2.13	60												0.1		2	0.0245153	1.55	7262
			50g		0.36	1.42	1.26	2.13	60												0.1		2	0.0245153	1.55	7266
			50g		0.36	1.42	1.26	2.13	60												0.1		2	0.0245153	1.55	6466
			50g		0.36	1.42	1.26	2.13	60												0.1		2	0.0356827	1.87	8378
			50g		0.36	1.42	1.26	2.13	60												0.1		2	0.0356827	1.87	7236
			50g		0.36	1.42	1.26	2.13	60												0.1		2	0.0356827	1.87	6383
2	MCC	Pharmacel® 101,DMV International, Veghel, The Netherlands		0.78	0.32	1.61	0.47	1.95	58										24	0.25	0.086	Water	1	2.43862	16.67	770	Anneke MB, Marinella RV, Anko CE, Johannes AW, Henderik WF. The effect of vessel material on granules produced in a high-shear mixer. European Journal of Pharmaceutical Sciences. 2004;23 :169–179.
3	MFC（microfine cellulose）	Elcema P100, Degussa AG, Frankfurt, Germany	10g	0.84					42										10	0.25	0.086	Water	1.8	2.43764	16.6667	840
4	ɑ-lactose 450M	Pharmatose® 450 M, DMV International, Veghel, The Netherlands	24g	0.7					16										24	0.25	0.086	Water	0.18	1.37117	12.5	880
5	MCC, Avicel PH 101	Asahi Kasei (Japan)	100g							a-lactose，Pharmatose 200M	DMV (Vaghel, The Netherlands)	50g							150	1		Purified water	0.73	2.5	5	630	Siling W, Guanhao Y, Paul SH, Mingxin M. Investigation of High Shear Wet Granulation Processes Using Different Parameters and Formulations. Chem Pharm Bull. 2008;56(1):22-27.
																			150				0.73	4.2	8.33333	870
																			150				0.73	5.8	11.6667	910
																			150				0.73	4.2	8.33333	850
																			150				0.73	4.2	8.33333	840
																			150				0.73	5	10	820
																			150				0.73	5	10	840
																			150				0.73	5	10	1040
																			150				0.73	4.2	8.33333	870
6	Corn starch	Huzhou Zhanwang Pharmaceutical Co. Ltd	100g							a-lactose，Pharmatose 200M	DMV (Vaghel, The Netherlands)	50g							150				0.6	2.5	5	850
																			150				0.6	4.2	8.33333	830
																			150				0.6	5.8	11.6667	640
																			150				0.6	4.2	8.33333	910
																			150				0.6	4.2	8.33333	910
																			150				0.6	5	10	620
																			150				0.6	5	10	670
																			150				0.6	5	10	860
																			150				0.6	4.2	8.33333	910
7	Corn starch	Huzhou Zhanwang Pharmaceutical Co. Ltd	80g							a-lactose，Pharmatose 200M	DMV (Vaghel, The Netherlands)	50g			Pregelatinized starch	Huzhou Zhanwang Pharmaceutical Co. Ltd	20g		150				0.6	2.5	5	880
																			150				0.6	4.2	8.33333	820
																			150				0.6	5.8	11.6667	710
																			150				0.6	4.2	8.33333	860
																			150				0.6	4.2	8.33333	850
																			150				0.6	5	10	640
																			150				0.6	5	10	810
																			150				0.6	5	10	900
																			150				0.6	4.2	8.33333	880
8	Drug substances 1		0.01						13	Lactose monohydrate	regular® 110M HMS			75.7±0.8				PVP，Kollidon® K30, BASF，dg=2.0，D50=58.7±0.6μm	20000	50		Water	0.045	5.7	3.33333	173	Giry K, Viana M, Genty M, Wüthrich P, Chulia D. Switch from single pot to multiphase high shear wet granulation process, influence of the volume of granulation liquid in a pilot scale study. Chemical Engineering and Processing. 2009;48:1293–1301.
	Drug substances 1		0.01						13										20000	65			0.045	6.2	3.33333	138
	Drug substances 1		0.01						13										20000	65			0.065	6.2	3.33333	153
9	Drug substances 1		0.25						13										20000	50			0.045	5.7	3.33333	162
	Drug substances 1		0.25						13										20000	65			0.045	6.2	3.33333	100
	Drug substances 1		0.25						13										20000	65			0.065	6.2	3.33333	137
10	Drug substances 2		0.01						36										20000	50			0.045	5.7	3.33333	181
	Drug substances 2		0.01						36										20000	65			0.045	6.2	3.33333	136
	Drug substances 2		0.01						36										20000	65			0.065	6.2	3.33333	173
11	Drug substances 2		0.25						36										20000	50			0.045	5.7	3.33333	322
	Drug substances 2		0.25						36										20000	65			0.045	6.2	3.33333	145
	Drug substances 2		0.25						36										20000	50			0.025	5.7	3.33333	158
12	HPMC	type 2208 MethocelTM K100M CR Premium; Dow Chemical Company, Michigan, USA	42.3%（0.3kg）							Lactose monohydrate	GranuLac® 200; Meggle Pharma Excipients and Technology, Wasserburg, Germany	56.4%（0.4kg）		75	Hydrophilic fumed silica	Aerosil® 200; Evonik Industries AG, Essen, Germany	0.339%（0.0024kg）			4		Purified water	0.086	5.8	7.75	68.3	Grdešič P, Sovány T, German I. High-shear granulation of high-molecular weight hypromellose: effects of scale-up and process parameters on flow and compaction properties. Drug Development and Industrial Pharmacy. 2018;44(11):1770-1782.
																							0.26	1.9	2.58333	68.3
																							0.086	1.9	2.58333	64.9
																							0.26	5.8	7.75	91.4
																							0.086	5.8	7.75	60.1
																							0.26	1.9	2.58333	83.7
																							0.26	5.8	7.75	70.8
																							0.086	1.9	2.58333	54.3
																							0.17	7.2	9.5	75.1
																							0.314	3.9	5.16667	98.2
																							0.17	3.9	5.16667	72.6
																							0.17	0.6	0.833333	67.9
																							0.029	3.9	5.16667	66.9
																							0.17	3.9	5.16667	61.4
																							0.17	3.9	5.16667	77.5
																							0.17	3.9	5.16667	68.1
																							0.17	3.9	5.16667	74.5
																							0.17	3.9	5.16667	71.3
																							0.17	3.9	5.16667	76.1
			42.3%（22.5kg）									56.4%（30.0kg）					0.339%（0.18kg）			300			0.34	8.8	2.83333	85.2
			42.3%（45kg）									56.4%（60.0kg）					0.339%（0.36kg）			600			0.34	9.8	2.5	54.5
13	Semi-fine acetaminophen	Mallinckrodt Inc, Raleigh, NC	30%(w/w)		0.38				D10 0.73；D50 2.75；D90 5	MCC	Avicel PH-102, FMC BioPolymer, Philadelphia, PA		0.47	D10 0.70；D50 2.25；D90 3						3.9		Purified water	0.7	2.8	3.75	727	Sarang O, Ondřej K, Viola T, Koushik S, Huiquan W, Mansoor K, Fernando M, František Š, Rohit R. A quantitative study of the effect of process parameters on key granule characteristics in a high shear wet granulation process involving a two component pharmaceutical blend. Advanced Powder Technology. 2015;26(1):315-322.
																							0.7	3.4	4.58333	784
																							0.7	2.8	3.75	805
																							0.7	3.4	4.58333	473
																							0.7	4	5.41667	551
																							0.73	2.8	3.75	925
																							0.73	3.4	4.58333	731
																							0.73	4	5.41667	985
																							0.77	2.8	3.75	1267
																							0.77	3.4	4.58333	1101
																							0.77	4	5.41667	1212
																							0.73	2.8	3.75	792
																							0.73	3.4	4.58333	831
																							0.73	4	5.41667	962
																							0.77	2.8	3.75	1177
																							0.77	3.4	4.58333	1129
																							0.77	4	5.41667	1235
																							0.7	2.8	3.75	777
																							0.7	3.4	4.58333	594
																							0.7	4	5.41667	735
																							0.73	2.8	3.75	941
																							0.73	3.4	4.58333	837
																							0.73	4	5.41667	1047
																							0.77	2.8	3.75	1276
																							0.77	3.4	4.58333	1202
																							0.77	4	5.41667	1253
14	MCC	FMC Co. (Philadelphia, PA)	0.645							Anhydrous lactose	Kerry Bio-Sciences (Norwich, NJ)	0.3			HPMC	Ashland Specialty Ingredients (Wilmington, DE)	0.03	Croscarmellose sodium，FMC Co. (Philadelphia, PA) 1.0%		1	0.16	Water	0.2	1.03344	7.956	118	Preetanshu P, Jing T, Anwesha C, Rohit R, Julia G, Dilbir S B. A combined experimental and modeling approach to study the effects of high-shear wet granulation process parameters on granule characteristics. Pharmaceutical Development and Technology. 2013;18(1):210–224.
																					0.16		0.2	1.458	9.45	117
																					0.16		0.2	1.95473	10.942	109
																					0.16		0.2	1.95473	10.942	110
																					0.16		0.3	1.03344	7.956	139
																					0.16		0.3	1.458	9.45	140
																					0.16		0.3	1.95473	10.942	138
																					0.16		0.3	1.03344	7.956	136
																					0.16		0.4	1.458	9.45	205
																					0.16		0.4	1.95473	10.942	175
																					0.16		0.4	1.03344	7.956	180
																					0.16		0.4	1.458	9.45	184
15	MCC	Avicel PH101, FMC, Phila_x0002_delphia, PA	100g																	1.7	0.185	Distilled water	0.65	16.059	29.1667	82	Limin S, Yushi F, Changquan CS. Massing in high shear wet granulation can simultaneously improve powder flow and deteriorate powder compaction: A double-edged sword. European Journal of Pharmaceutical Sciences. 2011;43(1-2):50–56.
																					0.185		0.65	16.059	29.1667	75
																					0.185		0.65	16.059	29.1667	113
																					0.185		0.65	16.059	29.1667	104
																					0.185		0.65	16.059	29.1667	107
																					0.185		0.65	16.059	29.1667	90
16	MCC	Batch number:140126, Anhui Sunhere Pharmaceutical Excipients Co.,Ltd	100g																	1	0.14	Deionized water	0.8	0.992063	8.33333	183.1	LUO G. Quality by design based high shear wet granulation process development for the microcrystalline cellulose. Acta Pharmaceutica Sinica. 2015;50(3):355−359.
																					0.14		1.2	3.96825	16.6667	365.1
																					0.14		1.2	0.992063	8.33333	363.7
																					0.14		0.8	0.992063	8.33333	195.3
																					0.14		1.2	0.992063	8.33333	552.6
																					0.14		1.2	3.96825	16.6667	411.4
																					0.14		0.8	3.96825	16.6667	181.2
																					0.14		1.2	0.992063	8.33333	480.7
																					0.14		0.8	3.96825	16.6667	157.4
																					0.14		1.2	3.96825	16.6667	415.6
																					0.14		0.8	0.992063	8.33333	161.5
																					0.14		0.8	3.96825	16.6667	205.9
17	Lactose monohydrate		0.625							MCC		0.3			Croscarmellose sodium;PVP K30		0.025			0.9	0.13	Water	0.33	2.98469	15	222.3	Prakash T, Choi DH, Kim MS, Jeong SH. Effects of granulation process variables on the physical properties of dosage forms by combination of experimental design and principal component analysis. Asian journal pharmaceutical science. 2019;14(3);287-304.
																					0.13		0.33	0.920465	8.33	162.6
																					0.13		0.33	6.22924	21.67	302.1
																					0.13		0.33	2.98469	15	213.7
																					0.13		0.33	2.98469	15	224.6
																					0.13		0.33	6.22924	21.67	342.2
																					0.13		0.33	2.98469	15	202.5
																					0.13		0.33	6.22924	21.67	312.3
																					0.13		0.33	2.98469	15	231.3
																					0.13		0.33	6.22924	21.67	285.3
																					0.13		0.33	0.920465	8.33	150.2
																					0.13		0.33	2.98469	15	260.6
																					0.13		0.33	0.920465	8.33	171.4
																					0.13		0.33	2.98469	15	222.6
																					0.13		0.33	0.920465	8.33	147.9

## Sheet: Table S2
Table S2 The formulation matrix and material matching results
Formulation No.	Sample No. in Table S1	Formulation material No. and names
		1	2	3	4	5	6	7	8	9	10	11	12	13	14	15	16	17	18	19	20	21	22
		MCC	MFC Elcema P100	MCC Pharmace® 101	MCC, Avicel PH 101	MCC Avicel PH-102	Lactose monohydrate Granulac 200	a-lactose Pharmatose 200M	ɑ-lactose Pharmatose® 450 M	Anhydrous lactose	Lactose monohydrate regular® 110M HMS	Lactose monohydrate	HPMC 20	HPMC MethocelTM K100M	HPMC	Drug substances 1	Drug substances 2	Semi-fine acetaminophen	Corn starch	Pregelatinized starch	Hydrophilic fumed silica	Croscarmellose sodium	PVP K30
1	1-9												1
2	10			1
3	11		1
4	12								1
5	13-21				0.6667			0.3333
6	22-30							0.3333											0.6667
7	31-39							0.3333											0.5333	0.1333
8	40-42										0.99					0.01
9	43-45										0.75					0.25
10	46-48										0.99						0.01
11	49-51										0.75						0.25
12	52-72						0.564							0.423							0.0034
13	73-98					0.7												0.3
14	99-110	0.645								0.3					0.03							0.01
15	111-116				1
16	117-128	1
17	129-143	0.3										0.625										0.05	0.025
Matching method		(2)	(3)	(3)	(1)	(2)	(1)	(1)	(3)	(2)	(3)	(2)	(2)	(2)	(2)	(3)	(3)	(3)	(1)	(1)	(3)	(3)	(1)
Matched single materials in Table S3		No. 1-13	No. 5	No. 13	No. 13	No. 1-13	No. 19	No. 15	No. 19	No. 24-25	No. 14	No. 14-21	No. 28-33	No. 28-33	No. 28-33	No. 36	No. 24-26	No. 37-39	No. 34	No. 35	No. 37-39	No. 24-26	No. 27

## Sheet: Table S3
Table S3 The single material properties from the iTCM database
No.	Catalog	Name	Specifications	Lot No.	Bulk density (Da, g/mL)	Tapped density (Dc, g/mL)	True density (Dt, g/mL)	Porosity	Inter-particle porosity (Ie)	Carr index (IC)	Cohesion index (Icd, N)	Hausner ratio (IH)	Angle of repose (a, °)	Flowability time (t, s)	Moisture content (HR, %)	Hygroscopicity ( H, %)	Particle <50μm (pf, %)	Homogeneity index (Iθ)	D10 (μm)	D50 (μm)	D90 (μm)	span
1	Excipients	MCC	vivapur®type200	5620030813	0.41	0.54	1.58	0.74	0.57	23.62	291.48	1.31	38.23	17.05	3.91	4.04	5.66	0.02	75.3	253.63	572.87	1.96
2	Excipients	MCC	PH200NF	P0200J1511	0.36	0.46	1.6	0.78	0.64	22.93	334.23	1.3	37.44	21.15	3.88	4.31	3.23	0.02	90.55	238.9	530.2	1.86
3	Excipients	MCC	OricelTMPH-102SCG	P0102F1506	0.36	0.48	1.61	0.78	0.69	24.8	332.2	1.33	37.88	26.61	3.95	4.05	5.43	0.04	69.78	177.17	411.03	1.93
4	Excipients	MCC	vivapur®type102	5610237731	0.31	0.46	1.58	0.8	1.02	31.93	319.97	1.47	47.13	60	4.23	3.01	24.79	0.04	23.05	103.23	272.9	2.42
5	Excipients	MCC	Heweten®101	2610141813	0.32	0.49	1.58	0.8	1.09	34.8	363.3	1.53	47.08	60	4.83	4.07	49.31	0.02	13.03	50.85	132	2.34
6	Excipients	MCC	OricelTMPH302NF	P0302F1509	0.42	0.56	1.59	0.74	0.6	25.14	293.65	1.34	42.25	24.91	4.53	3.92	17.66	0.05	31.84	109.97	250.3	1.98
7	Excipients	MCC	OricelPH-112	5611244247	0.34	0.5	1.64	0.79	0.93	32	387.3	1.47	44.26	60	4.36	4.13	29.6	0.04	17.49	91.72	238.07	2.41
8	Excipients	MCC	PH102NF	P0102D1509	0.33	0.45	1.59	0.79	0.79	26.27	308.97	1.36	38.38	31.27	3.75	4.39	18.66	0.06	31.58	94.16	189.53	1.68
9	Excipients	MCC	PH102	2565	0.32	0.43	1.6	0.8	0.85	26.93	366.8	1.37	41.51	60	4.11	3.27	15.26	0.05	35.35	119.2	268.07	1.95
10	Excipients	MCC	KG802	K581	0.25	0.38	1.63	0.85	1.36	34.27	385.82	1.52	50.05	60	4.43	4.07	59.93	0.01	10.63	39.62	105.23	2.39
11	Excipients	MCC	PH301	3516	0.44	0.62	1.59	0.73	0.68	29.46	252.22	1.42	42.69	60	4.45	3.94	39.04	0.02	18.37	60.94	122.83	1.71
12	Excipients	MCC	PH302	6483	0.45	0.64	1.58	0.72	0.67	29.88	275	1.44	42.01	23.83	4.51	3.6	16.96	0.05	33.21	108.43	241.3	1.92
13	Excipients	MCC	PH101	1545	0.32	0.47	1.61	0.8	1	32	435.13	1.47	45.56	60	4.79	4.32	41.85	0.02	16.87	58.65	131.67	1.95
14	Excipients	Lactose	Pharmatose®110M(EU)	1009CON	0.62	0.74	1.57	0.61	0.28	17.23	66	1.21	37.11	12.67	3.98	2.15	59.44	0.01	9.97	41.09	101.6	2.24
15	Excipients	Lactose	Pharmatose®200M	10095MW	0.48	0.87	1.57	0.69	0.93	44.81	50.48	1.81	56.42	60	3.73	0.03	52.95	0.01	6.25	46.56	116.03	2.36
16	Excipients	Lactose	Cellactose80	L1523	0.39	0.5	1.61	0.76	0.56	21.93	164.67	1.28	38.55	23.47	4.41	2.22	51.94	0.01	13.15	48.05	114.67	2.11
17	Excipients	Lactose	Tablettose80	L1543	0.59	0.76	1.57	0.63	0.39	23.04	57.42	1.3	38.05	16.63	3.54	0.05	45.56	0.02	9.75	57.07	143.17	2.27
18	Excipients	Lactose	Flowlac100	L1517	0.62	0.73	1.53	0.6	0.26	15.86	126.2	1.19	31.81	11.42	4.23	0	38.61	0.02	15.8	62.19	132.77	1.88
19	Excipients	Lactose	Granulac200	L1535	0.5	0.86	1.55	0.68	0.86	42.74	23.48	1.75	57.28	60	4.52	0.09	59.39	0.01	4.9	38.43	108.6	2.7
20	Excipients	Lactose	Spherolac100	L1431	0.77	0.91	1.54	0.5	0.21	16.07	47.17	1.19	42.02	17.94	3.86	0.1	15.05	0.06	32.58	108.63	218.4	1.71
21	Excipients	Lactose	Granulac70	L1533	0.72	0.91	1.54	0.53	0.3	21.29	35.5	1.27	39.1	60	3.15	0.1	17.14	0.06	29.87	101.37	203	1.71
22	Excipients	Lactose anhydrous	lactoseanhydrousDuralacH	LC042-5-805	0.67	0.96	1.57	0.57	0.44	29.35	72.37	1.42	50.35	60	0.28	0.09	19.01	0.04	19.39	124.33	307.37	2.32
23	Excipients	Lactose anhydrous	lactoseanhydrous21AN	1007NX8	0.71	0.94	1.57	0.55	0.35	24.73	96.6	1.33	49.81	60	0.06	0.13	18.26	0.04	21.66	134.83	334.13	2.31
24	Excipients	Croscarmellosesodium		X5G248	0.45	0.69	1.56	0.71	0.76	34.18	214.27	1.52	47.44	60	9.49	9.47	67.03	0.01	5.32	32.46	93.18	2.74
25	Excipients	Croscarmellosesodium		3201061016	0.53	0.8	1.57	0.66	0.62	33.04	65.38	1.49	43.33	60	9.43	9.82	68.13	0	11.33	35.65	84.44	2.04
26	Excipients	Croscarmellosesodium		10082Fo	0.49	0.73	1.59	0.69	0.67	33.09	90.6	1.49	52.76	60	10.17	6.33	53.62	0.01	16.38	46.72	107.8	1.96
27	Excipients	Polyvinylpyrrolidone		SLBN6249V	0.39	0.49	1.24	0.69	0.52	20.33	285.45	1.26	39.47	27.13	7.41	21.73	33.42	0.03	18.01	70.9	157	1.96
28	Excipients	HPMC	E3LV	2E150124L2	0.38	0.53	1.31	0.71	0.74	28.07	228.6	1.39	45.55	60	3.38	6.09	38.33	0.02	22.04	61.58	135.83	1.85
29	Excipients	HPMC	E4MCR	D180G4C011	0.44	0.6	1.31	0.67	0.6	26.48	122.32	1.36	43.15	60	3.47	7.33	28.66	0.04	26.39	73.97	155.77	1.75
30	Excipients	HPMC	E5LV	3G190124L1	0.36	1.26	1.42	0.75	1.11	39.93	162.92	3.49	45.44	60	3.77	5.04	37.78	0.03	23.41	65.45	162.8	2.13
31	Excipients	HPMC	E15LV	D011F6KL01	0.3	0.47	1.35	0.78	1.15	34.8	224.85	1.53	55.21	60	3.37	5	38.69	0.02	22.37	61.65	142.13	1.94
32	Excipients	HPMC	E50LV	D011G6RL02	0.38	0.52	1.35	0.72	0.72	27.27	170.1	1.37	45.08	60	3.82	1.61	46.28	0.02	23.43	53.28	125.13	1.91
33	Excipients	HPMC	K100LVCR	D180F7D021	0.32	0.45	1.41	0.77	0.92	29.27	372.05	1.41	47.89	60	4.59	6.12	36.82	0.03	17.83	66.26	154.93	2.07
34	Excipients	Corn starch		MKBW7231V	0.51	0.81	1.54	0.67	0.72	37.05	14.28	1.59	53.93	60	9.29	4.46	100	0	7.24	12.57	18.31	0.88
35	Excipients	Pregelatinizedstarch		NO60820327	0.5	0.75	1.5	0.67	0.68	33.72	71.62	1.51	44.1	60	8.24	21.73	40.83	0.02	17.35	58.97	121.87	1.77
36	Excipients	Dextrin		170307	0.51	0.72	1.53	0.67	0.57	29.29	57.37	1.41	45.76	60	6.88	5.95	100	0	6.84	11.9	16.98	0.85
37	Excipients	Magnesium stearate		10193785	0.25	0.41	1.05	0.76	1.54	38.53	10.83	1.63	47.94	60	4.26	0.4	100	0	1.54	3.7	6.95	1.46
38	Excipients	Magnesium stearate		C10017725	0.26	0.41	1.09	0.76	1.35	35.33	23.98	1.55	55.56	60	5.18	0.4	100	0	1.21	2.82	5.32	1.46
39	Excipients	Magnesium stearate		C10075879	0.16	0.25	1.12	0.86	2.36	37.13	0	1.59	49.94	60	5.01	0.96	100	0	2.14	5.04	9.52	1.47

## Sheet: Table S4
Table S4 The formulation material properties matrix estimated by the material matching methods
Material No.	Name	Bulk density (Da, g/mL)	Tapped density (Dc, g/mL)	True density (Dt, g/mL)	Porosity	Inter-particle porosity (Ie)	Carr index (IC)	Cohesion index (Icd, N)	Hausner ratio (IH)	Angle of repose (a, °)	Flowability time (t, s)	Moisture content (HR, %)	Hygroscopicity ( H, %)	Particle <50μm (pf, %)	Homogeneity index (Iθ)	D10 (μm)	D50 (μm)	D90 (μm)	span
1	MCC	0.356154	0.498462	1.59846	0.778462	0.837692	28.7715	334.313	1.41	42.6515	43.4477	4.28692	3.93231	25.1831	0.0338462	35.9269	115.882	266.615	2.03846
2	MFC Elcema P100	0.32	0.49	1.58	0.8	1.09	34.8	363.3	1.53	47.08	60	4.83	4.07	49.31	0.02	13.03	50.85	132	2.34
3	MCC Pharmace® 101	0.32	0.47	1.61	0.8	1	32	435.13	1.47	45.56	60	4.79	4.32	41.85	0.02	16.87	58.65	131.67	1.95
4	MCC, Avicel PH 101	0.32	0.47	1.61	0.8	1	32	435.13	1.47	45.56	60	4.79	4.32	41.85	0.02	16.87	58.65	131.67	1.95
5	MCC Avicel PH-102	0.356154	0.498462	1.59846	0.778462	0.837692	28.7715	334.313	1.41	42.6515	43.4477	4.28692	3.93231	25.1831	0.0338462	35.9269	115.882	266.615	2.03846
6	Lactose monohydrate Granulac 200	0.5	0.86	1.55	0.68	0.86	42.74	23.48	1.75	57.28	60	4.52	0.09	59.39	0.01	4.9	38.43	108.6	2.7
7	a-lactose Pharmatose 200M	0.48	0.87	1.57	0.69	0.93	44.81	50.48	1.81	56.42	60	3.73	0.03	52.95	0.01	6.25	46.56	116.03	2.36
8	ɑ-lactose Pharmatose® 450 M	0.5	0.86	1.55	0.68	0.86	42.74	23.48	1.75	57.28	60	4.52	0.09	59.39	0.01	4.9	38.43	108.6	2.7
9	Anhydrous lactose	0.69	0.95	1.57	0.56	0.395	27.04	84.485	1.375	50.08	60	0.17	0.11	18.635	0.04	20.525	129.58	320.75	2.315
10	Lactose monohydrate regular® 110M HMS	0.62	0.74	1.57	0.61	0.28	17.23	66	1.21	37.11	12.67	3.98	2.15	59.44	0.01	9.97	41.09	101.6	2.24
11	Lactose monohydrate	0.58625	0.785	1.56	0.625	0.47375	25.3712	71.365	1.375	42.5425	32.7662	3.9275	0.5925	42.51	0.025	15.2838	62.9237	142.28	2.1225
12	HPMC 20	0.363333	0.638333	1.35833	0.733333	0.873333	30.97	213.473	1.75833	47.0533	60	3.73333	5.19833	37.76	0.0266667	22.5783	63.6983	146.098	1.94167
13	HPMC MethocelTM K100M	0.363333	0.638333	1.35833	0.733333	0.873333	30.97	213.473	1.75833	47.0533	60	3.73333	5.19833	37.76	0.0266667	22.5783	63.6983	146.098	1.94167
14	HPMC	0.363333	0.638333	1.35833	0.733333	0.873333	30.97	213.473	1.75833	47.0533	60	3.73333	5.19833	37.76	0.0266667	22.5783	63.6983	146.098	1.94167
15	Drug substances 1	0.51	0.72	1.53	0.67	0.57	29.29	57.37	1.41	45.76	60	6.88	5.95	100	0	6.84	11.9	16.98	0.85
16	Drug substances 2	0.49	0.74	1.57333	0.686667	0.683333	33.4367	123.417	1.5	47.8433	60	9.69667	8.54	62.9267	0.00666667	11.01	38.2767	95.14	2.24667
17	Semi-fine acetaminophen	0.223333	0.356667	1.08667	0.793333	1.75	36.9967	11.6033	1.59	51.1467	60	4.81667	0.586667	100	0	1.63	3.85333	7.26333	1.46333
18	Corn starch	0.51	0.81	1.54	0.67	0.72	37.05	14.28	1.59	53.93	60	9.29	4.46	100	0	7.24	12.57	18.31	0.88
19	pregelatinized starch	0.5	0.75	1.5	0.67	0.68	33.72	71.62	1.51	44.1	60	8.24	21.73	40.83	0.02	17.35	58.97	121.87	1.77
20	Hydrophilic fumed silica	0.223333	0.356667	1.08667	0.793333	1.75	36.9967	11.6033	1.59	51.1467	60	4.81667	0.586667	100	0	1.63	3.85333	7.26333	1.46333
21	Croscarmellose sodium	0.49	0.74	1.57333	0.686667	0.683333	33.4367	123.417	1.5	47.8433	60	9.69667	8.54	62.9267	0.00666667	11.01	38.2767	95.14	2.24667
22	PVP K30	0.39	0.49	1.24	0.69	0.52	20.33	285.45	1.26	39.47	27.13	7.41	21.73	33.42	0.03	18.01	70.9	157	1.96
